# Supplementary material for: HNRNPK alleviates RNA toxicity by counteracting DNA damage in C9orf72 ALS
Source: Acta Neuropathol. 2022 Jul 27;144(3):465–88. doi: 10.1007/s00401-022-02471-y (PMC9381635; doi:10.1007/s00401-022-02471-y)
Supplement: Supplementary file 2 — Supplementary file2 (XLSX 11 KB) [file 401_2022_2471_MOESM2_ESM.xlsx]

## Sheet: Antibodies
	Supplementary table 1. Overview of the antibodies used in the study. The table includes the supplier information and reference number, clonality, host species and dilution used for Western blot, immunofluorescence (IF) and immunohistochemistry (IHC).
	Protein target	Company	Reference N°	Mono/poly	Host species	Dilution Western blot	Dilution immunofluorescence (IF)	Dilution post-mortem DAB (IHC)	Dilution post-mortem (IF)
	HNRNPK	Abcam	ab18195	Poly	Rabbit	1/500 (zebrafish)	1/1000
	HNRNPK	Abcam	ab32969	Poly	Rabbit	1/500 (human cells)			1/1000
	PURA	Abcam	ab79936	Poly	Rabbit	1/1000
	RRM2	Abcam	ab57653	Mono	Mouse	1/1000	1/500	1/500
	HSP22	Abcam	ab4149	Poly	Goat	1/500
	SV2	Developmental Studies Hybridoma Bank	AB2315387	Mono	Mouse		1/200
	α-tubulin	Sigma Aldrich	T6199	Mono	Mouse	1/5000
	FLAG	Sigma Aldrich	F1804	Mono	Mouse	1/500	1/1000
	γH2AX	Abcam	ab11174	Poly	Rabbit		1/500
	γH2AX	GeneTex	GTX127342	Poly	Rabbit		1/500
