# Supplementary material for: HNRNPK alleviates RNA toxicity by counteracting DNA damage in C9orf72 ALS
Source: Acta Neuropathol. 2022 Jul 27;144(3):465–88. doi: 10.1007/s00401-022-02471-y (PMC9381635; doi:10.1007/s00401-022-02471-y)
Supplement: Supplementary file 3 — Supplementary file3 (XLSX 18 KB) [file 401_2022_2471_MOESM3_ESM.xlsx]

## Sheet: Fibroblast cell lines
	Supplementary table 2. Clinical information on human fibroblasts. The table summarizes information on gender, clinical diagnosis, side and age of onset and, if applicable, length of the C9orf72 hexanucleotide repeat.
	Fibroblast ID	Gender	Clinical diagnosis	Side of onset	Age of onset (y)	Repeat length
	3/2	Female	Non-neurodegenerative control	NA	NA	NA
	3/3	Male	Non-neurodegenerative control	NA	NA	NA
	24/4	Female	FTD	Presymptomatic	NA	780
	24/5	Female	ALS	Spinal onset	49	1073
