# Supplementary material for: HNRNPK alleviates RNA toxicity by counteracting DNA damage in C9orf72 ALS
Source: Acta Neuropathol. 2022 Jul 27;144(3):465–88. doi: 10.1007/s00401-022-02471-y (PMC9381635; doi:10.1007/s00401-022-02471-y)
Supplement: Supplementary file 4 — Supplementary file4 (XLSX 25 KB) [file 401_2022_2471_MOESM4_ESM.xlsx]

## Sheet: Central cortex
	Supplementary table 3. Clinical and neuropathological information on post-mortem central cortex tissue of non-neurodegenerative controls and C9orf72 ALS (FTD) patients. The table summarizes information on gender, neuropathological diagnosis, mutation, side of onset, disease duration, age of death and post-morteminterval. The types of experiment(s) are indicated for each case number.
	Case N°	Gender	Neuropathological diagnosis	Mutation	Side of onset	Disease duration (y)	Age of death (y)	PMI (h)	Application
	1	Male	ALS	C9	Spinal onset	1.4	57	N/A	(1) (2) (3)		(1)	Fluorescent staining - frozen tissue
	2	Male	ALS	C9	Spinal onset	3.8	49	24	(1) (2) (3)		(2)	Western blot - frozen tissue
	3	Male	ALS	C9	Spinal onset	1.4	52	24	(1) (2) (3)		(3)	DAB staining - PFA-fixed tissue
	4	Female	FTLD-TDP	C9	NA	4	58	6	(1) (2) (3)
	5	Male	ALS	C9	Bulbar onset	1.5	48	24	(2) (3)		NA	not applicable
	6	Male	ALS	C9	Spinal onset	1.6	57	20	(2)		N/A	not assessed
	7	Male	ALS	C9	Spinal onset	2.3	64	24	(2)
	8	Male	ALS, FTLD-TDP	C9	Bulbar onset	2.6	55	12	(2)
	9	Male	FTLD-TDP	C9	NA	3	58	9	(2)
	10	Male	ALS	-	Spinal onset	7.7	53	24	(1) (2) (3)
	11	Female	ALS, FTLD-TDP	-	Bulbar onset	1.8	57	24	(1) (2) (3)
	12	Male	ALS	-	Spinal onset	7.4	54	6	(1) (2)
	13	Female	FTLD-TDP	TBK1	NA	10.6	79	24	(1) (2) (3)
	14	Female	ALS	-	Bulbar onset	1.5	58	24	(2) (3)
	15	Male	ALS	-	Spinal onset	3.8	49	24	(2) (3)
	16	Male	ALS	-	Spinal onset	4.8	74	24	(2)
	17	Female	FTLD-TDP	-	NA	12	62	12	(2)
	18	Male	Non-neurodegenerative control	-	NA	NA	68	48	(1) (2) (3)
	19	Female	Non-neurodegenerative control	-	NA	NA	64	N/A	(1) (2) (3)
	20	Male	Non-neurodegenerative control	-	NA	NA	59	72	(1) (2) (3)
	21	Male	Non-neurodegenerative control	-	NA	NA	66	6	(1) (2) (3)
	22	Female	Non-neurodegenerative control	-	NA	NA	68	24	(2)
	23	Female	Non-neurodegenerative control	-	NA	NA	67	N/A	(2)
	24	Female	Non-neurodegenerative control	-	NA	NA	64	48	(2) (3)

## Sheet: Occipital cortex
	Supplementary table 3. Clinical and neuropathological information on post-mortem occipital cortex tissue of non-neurodegenerative controls and C9orf72 ALS (FTD) patients. The table summarizes information on gender, neuropathological diagnosis, mutation, side of onset, disease duration, age of death and post-morteminterval. The types of experiment(s) are indicated for each case number.
	Case N°	Gender	Neuropathological diagnosis	Mutation	Side of onset	Disease duration (y)	Age of death (y)	PMI (h)	Application
	1	Male	ALS	C9	Spinal onset	1.4	57	N/A	(3)		(1)	Fluorescent staining - frozen tissue
	2	Male	ALS	C9	Spinal onset	3.8	49	24	(3)		(2)	Western blot - frozen tissue
	3	Male	ALS	C9	Spinal onset	1.4	52	24	(3)		(3)	DAB staining - PFA-fixed tissue
	4	Female	FTLD-TDP	C9	NA	4	58	6	(3)
	5	Male	ALS	C9	Bulbar onset	1.5	48	24	(3)		NA	not applicable
	18	Male	Non-neurodegenerative control	-	NA	NA	68	48	(3)		N/A	not assessed
	19	Female	Non-neurodegenerative control	-	NA	NA	64	N/A	(3)
	20	Male	Non-neurodegenerative control	-	NA	NA	59	72	(3)
	21	Male	Non-neurodegenerative control	-	NA	NA	66	6	(3)
	24	Female	Non-neurodegenerative control	-	NA	NA	64	48	(3)

## Sheet: Cervicothoracic spinal cord
	Supplementary table 3. Clinical and neuropathological information on post-mortem cervicothoracic spinal cord tissue of non-neurodegenerative controls and C9orf72 ALS (FTD) patients. The table summarizes information on gender, neuropathological diagnosis, mutation, side of onset, disease duration, age of death and post-morteminterval. The types of experiment(s) are indicated for each case number.
	Case N°	Gender	Neuropathological diagnosis	Mutation	Side of onset	Disease duration (y)	Age of death (y)	PMI (h)	Application
	1	Male	ALS	C9	Spinal onset	1.4	57	N/A	(3)		(1)	Fluorescent staining - frozen tissue
	2	Male	ALS	C9	Spinal onset	3.8	49	24	(3)		(2)	Western blot - frozen tissue
	3	Male	ALS	C9	Spinal onset	1.4	52	24	(3)		(3)	DAB staining - PFA-fixed tissue
	5	Male	ALS	C9	Bulbar onset	1.5	48	24	(3)
	8	Male	ALS, FTLD-TDP	C9	Bulbar onset	2.6	55	12	(3)		NA	not applicable
	29	Male	Non-neurodegenerative control	-	NA	NA	45	24	(3)		N/A	not assessed
	31	Male	Non-neurodegenerative control	-	NA	NA	46	29	(3)
	32	Male	Non-neurodegenerative control	-	NA	NA	64	96	(3)
	33	Male	Non-neurodegenerative control	-	NA	NA	35	48	(3)
